# Supplementary material for: The Novel Inhibitory Effect of YM976 on Adipocyte Differentiation
Source: Cells. 2023 Jan 4;12(2):205. doi: 10.3390/cells12020205 (PMC9856710; doi:10.3390/cells12020205)
Supplement: Supplementary file 1 [file cells-12-00205-s001.zip]

Archive with 1 entries (1 files):
- cells-1956957-supplementary.pdf
